# Supplementary material for: A comprehensive analysis of antibiotic resistance genes in the giant panda gut
Source: Imeta. 2024 Feb 6;3(1):e171. doi: 10.1002/imt2.171 (PMC10989137; doi:10.1002/imt2.171)
Supplement: Supplementary file 2 — Table S1: Co‐occurrence of ARGs and MGEs on the MAGs. [file IMT2-3-e171-s002.xlsx]

## Sheet: Sheet1
Table S1. Co-occurrence of ARGs and MGEs on the MAGs
MAGs ID	Species	MGE Type	ARG Type	ARG Class	Distance (bp)
MAGPD00861	s__Acinetobacter baumannii	qacEdelta	MEXE	multidrug	4539
MAGPD00880	s__Acinetobacter baumannii	qacEdelta	MEXE	multidrug	4538
MAGPD02371	s__Acinetobacter nosocomialis	tnpA	ACRB	multidrug	381
MAGPD02371	s__Acinetobacter nosocomialis	IS91	MDTL	multidrug	2274
MAGPD02371	s__Acinetobacter nosocomialis	qacEdelta	MEXE	multidrug	4539
MAGPD02611	s__Acinetobacter SGBP156	tnpA	MACA	MLS	3651
MAGPD02611	s__Acinetobacter SGBP156	tnpA	MACB	MLS	1672
MAGPD00901	s__Enterobacter mori	IS91	CATA	phenicol	48
MAGPD02132	s__Enterococcus_B faecium	tnpA	LNUG	MLS	2654
MAGPD02134	s__Escherichia coli	tnpA	CMX	beta-lactam	221
MAGPD02182	s__Escherichia coli	int2	CPXA	aminoglycoside:aminocoumarin	1532
MAGPD00301	s__Escherichia coli	int2	DNA-BINDING_PROTEIN_H-NS	unclassified	4427
MAGPD00273	s__Escherichia coli	tnpA	KDPE	aminoglycoside	876
MAGPD01805	s__Escherichia coli	tnpA	MDTM	multidrug	465
MAGPD01805	s__Escherichia coli	tnpA	TETA	tetracycline	773
MAGPD01805	s__Escherichia coli	tnpA	TETR	tetracycline	32
MAGPD02182	s__Escherichia coli	int2	TRANSCRIPTIONAL_REGULATORY_PROTEIN_CPXR_CPXR	unclassified	837
MAGPD02684	s__JGM124 SGBP173	IS91	QACH	fluoroquinolone	3643
MAGPD01198	s__Klebsiella aerogenes	int2	CPXA	aminoglycoside:aminocoumarin	1534
MAGPD01198	s__Klebsiella aerogenes	int2	TRANSCRIPTIONAL_REGULATORY_PROTEIN_CPXR_CPXR	unclassified	839
MAGPD00939	s__Klebsiella pneumoniae	tnpA	MDFA	multidrug	4798
MAGPD00164	s__Lactobacillus johnsonii	tnpA	AAC(6')-IE-APH(2'')-IA	aminoglycoside	130
MAGPD01003	s__Limosilactobacillus mucosae	tnpA	AAC(6')-IE-APH(2'')-IA	aminoglycoside	1398
MAGPD01003	s__Limosilactobacillus mucosae	tnpA	APH(3''')-III	aminoglycoside	1829
MAGPD01003	s__Limosilactobacillus mucosae	tnpA	SAT-4	nucleoside	1193
MAGPD00817	s__Streptococcus SGBP153	Tn916-orf13	TETM	tetracycline	377
